# Supplementary material for: Identification, validation and quantification of thymoquinone in conjunction with assessment of bioactive possessions and GC-MS profiling of pharmaceutically valuable crop Nigella (Nigella sativa L.) varieties
Source: PeerJ. 2024 Mar 29;12:e17177. doi: 10.7717/peerj.17177 (PMC10984176; doi:10.7717/peerj.17177)
Supplement: Supplemental Information 1 [file peerj-12-17177-s001.ods]

## Sheet: Sheet1
	% YIELD OF EXTRACT
	R1	R2	R3	Mean	SD	SE
AN-1	5.36	5.58	5.27	5.403	0.16	0.28
AN-20	5.83	5.85	5.70	5.793	0.08	0.14
AK	4.27	4.35	4.33	4.317	0.04	0.07
PK	4.76	5.14	5.03	4.977	0.20	0.34
NDBC 10	5.22	4.98	5.15	5.117	0.12	0.21
	% Compositiopn
	R1	R2	R3	Mean	SD	SE
AN-1	0.13	0.13	0.12	0.13	0.01	0.01
AN-20	0.20	0.21	0.22	0.20	0.01	0.02
AK	0.11	0.11	0.13	0.11	0.01	0.02
PK	0.13	0.14	0.14	0.13	0.01	0.01
NDBC 10	0.12	0.12	0.13	0.12	0.01	0.01
		Antioxident activity
	R1	R2	R3	Mean	SD	SE
AN-1	77.13	73.46	72	74.20	2.64	4.58
AN-20	78.16	75.68	74.69	76.18	1.79	3.10
AK	74.31	73.79	73.94	74.01	0.27	0.46
PK	72.72	73.8	70.01	72.18	1.95	3.38
NDBC 10	73.39	75.88	72.39	73.89	1.80	3.11
	Total phenols
	R1	R2	R3	Mean	SD	SE
AN-1	30.96	31.19	31.28	31.14	0.17	0.29
AN-20	31.57	32.93	31.03	31.84	0.98	1.70
AK	29.09	31.18	30.56	30.28	1.07	1.86
PK	32.38	30.94	30.36	31.23	1.04	1.80
NDBC 10	30.9	29.63	29.99	30.17	0.65	1.13
	Total flavonoid content
	R1	R2	R3	Mean	SD	SE
AN-1	7.83	7.65	8.27	7.92	0.32	0.55
AN-20	8.18	8.02	8.24	8.15	0.11	0.20
AK	8.1	8.04	7.88	8.01	0.11	0.20
PK	8.11	7.72	7.56	7.80	0.28	0.49
NDBC 10	7.1	7.24	7.58	7.31	0.25	0.43
